# Supplementary material for: Temperature stress deteriorates bed bug (Cimex lectularius) populations through decreased survival, fecundity and offspring success
Source: PLoS One. 2018 Mar 14;13(3):e0193788. doi: 10.1371/journal.pone.0193788 (PMC5851602; doi:10.1371/journal.pone.0193788)
Supplement: S2 File — (XLSX) [file pone.0193788.s003.xlsx]

## Sheet: During heat stress
Survival during heat stress							Egg production during heat stress						Egg hatching during heat stress
Treatment	Stage	Day mortality	Censor	Temperature			Treatment length	Temperature	Eggs per box constant	Eggs per box disrupted			Treatment length	Temperature	Hatcing constant	Hatching disrupted
Kontroll	Nymph	21	1	22			2W	34	21	2			2W	34	90.4762	100
Kontroll	Nymph	21	1	22			2W	34	17	19			2W	34	70.5882	78.9474
Kontroll	Nymph	21	1	22			2W	34	7	12			2W	34	100	83.3333
Kontroll	Nymph	21	1	22			2W	34	13	10			2W	34	84.6154	70
Kontroll	Nymph	21	1	22			2W	34	4	13			2W	34	75	76.9231
Kontroll	Nymph	21	1	22			2W	34	12	23			2W	34	83.3333	65.2174
Kontroll	Nymph	21	1	22			2W	34	14	20			2W	34	78.5714	80
Kontroll	Nymph	21	1	22			2W	34	12	21			2W	34	41.6667	85.7143
Kontroll	Nymph	21	1	22			2W	34	6	6			2W	34	66.6667	83.3333
Kontroll	Nymph	21	1	22			2W	34	8	11			2W	34	75	9.09091
Kontroll	Nymph	21	1	22			3W	34	8	10			3W	34	50	80
Kontroll	Nymph	21	1	22			3W	34	0	4			3W	34	0	75
Kontroll	Nymph	21	1	22			3W	34	13	12			3W	34	61.5385	91.6667
Kontroll	Nymph	21	1	22			3W	34	12	8			3W	34	58.3333	87.5
Kontroll	Nymph	21	1	22			3W	34	10	11			3W	34	60	9.09091
Kontroll	Nymph	21	1	22			3W	34	16	19			3W	34	81.25	100
Kontroll	Nymph	21	1	22			3W	34	17	15			3W	34	94.1176	40
Kontroll	Nymph	21	1	22			3W	34	13	10			3W	34	53.8462	70
Kontroll	Nymph	21	1	22			3W	34	7	3			3W	34	100	66.6667
Kontroll	Nymph	21	1	22			3W	34	11	10			3W	34	72.7273	80
Kontroll	Nymph	21	1	22			2W	36	2	2			2W	36	0	0
Kontroll	Nymph	21	1	22			2W	36	4	5			2W	36	0	0
Kontroll	Nymph	21	1	22			2W	36	4	9			2W	36	0	0
Kontroll	Nymph	21	1	22			2W	36	2	4			2W	36	0	25
Kontroll	Nymph	21	1	22			2W	36	5	8			2W	36	0	12.5
Kontroll	Nymph	21	1	22			2W	36	6	7			2W	36	0	0
Kontroll	Nymph	21	1	22			2W	36	11	0			2W	36	0	0
Kontroll	Nymph	21	1	22			2W	36	4	9			2W	36	0	0
Kontroll	Nymph	21	1	22			2W	36	0	3			2W	36	0	0
Kontroll	Nymph	21	1	22			2W	36	14	5			2W	36	7.14286	0
Kontroll	Nymph	21	1	22			3W	36	5	3			3W	36	0	0
Kontroll	Nymph	21	1	22			3W	36	0	2			3W	36	0	0
Kontroll	Nymph	21	1	22			3W	36	2	7			3W	36	0	14.2857
Kontroll	Nymph	21	1	22			3W	36	0	15			3W	36	0	6.66667
Kontroll	Nymph	21	1	22			3W	36	12	12			3W	36	0	8.33333
Kontroll	Nymph	21	1	22			3W	36	2	10			3W	36	0	0
Kontroll	Nymph	21	1	22			3W	36	4	16			3W	36	0	0
Kontroll	Nymph	21	1	22			3W	36	5	6			3W	36	0	0
Kontroll	Nymph	21	1	22			3W	36	0	3			3W	36	0	0
Kontroll	Nymph	21	1	22			3W	36	6	12			3W	36	0	8.33333
Kontroll	Nymph	21	1	22			2W	38	0	2			2W	38	0	0
Kontroll	Nymph	21	1	22			2W	38	0	1			2W	38	0	0
Kontroll	Nymph	21	1	22			2W	38	1	1			2W	38	0	0
Kontroll	Nymph	21	1	22			2W	38	0	5			2W	38	0	0
Kontroll	Nymph	21	1	22			2W	38	0	1			2W	38	0	0
Kontroll	Nymph	21	1	22			2W	38	3	5			2W	38	0	0
Kontroll	Nymph	21	1	22			2W	38	0	0			2W	38	0	0
Kontroll	Nymph	21	1	22			2W	38	0	0			2W	38	0	0
Kontroll	Nymph	21	1	22			2W	38	0	2			2W	38	0	0
Kontroll	Nymph	21	1	22			2W	38	0	5			2W	38	0	0
Kontroll	Nymph	21	1	22			3W	38	0	4			3W	38	0	0
Kontroll	Nymph	21	1	22			3W	38	0	0			3W	38	0	0
Kontroll	Nymph	21	1	22			3W	38	0	4			3W	38	0	0
Kontroll	Nymph	21	1	22			3W	38	0	0			3W	38	0	0
Kontroll	Nymph	21	1	22			3W	38	0	0			3W	38	0	0
Kontroll	Nymph	21	1	22			3W	38	1	6			3W	38	0	0
Kontroll	Nymph	21	1	22			3W	38	0	0			3W	38	0	0
Kontroll	Nymph	21	1	22			3W	38	0	0			3W	38	0	0
Kontroll	Nymph	21	1	22			3W	38	0	2			3W	38	0	0
Kontroll	Nymph	21	1	22			3W	38	0	0			3W	38	0	0
Kontroll	Adult	21	1	22			2W	22	14	14			2W	22	78.5714	78.5714
Kontroll	Adult	21	1	22			2W	22	7	7			2W	22	100	100
Kontroll	Adult	21	1	22			2W	22	11	11			2W	22	81.8182	81.8182
Kontroll	Adult	21	1	22			2W	22	9	9			2W	22	77.7778	77.7778
Kontroll	Adult	21	1	22			2W	22	12	12			2W	22	66.6667	66.6667
Kontroll	Adult	21	1	22			2W	22	15	15			2W	22	93.3333	93.3333
Kontroll	Adult	21	1	22			2W	22	8	8			2W	22	87.5	87.5
Kontroll	Adult	21	1	22			2W	22	14	14			2W	22	71.4286	71.4286
Kontroll	Adult	21	1	22			2W	22	32	32			2W	22	87.5	87.5
Kontroll	Adult	21	1	22			2W	22	24	24			2W	22	75	75
Kontroll	Adult	21	1	22			3W	22	14	14			3W	22	78.5714	78.5714
Kontroll	Adult	21	1	22			3W	22	7	7			3W	22	100	100
Kontroll	Adult	21	1	22			3W	22	11	11			3W	22	81.8182	81.8182
Kontroll	Adult	21	1	22			3W	22	9	9			3W	22	77.7778	77.7778
Kontroll	Adult	21	1	22			3W	22	12	12			3W	22	66.6667	66.6667
Kontroll	Adult	21	1	22			3W	22	15	15			3W	22	93.3333	93.3333
Kontroll	Adult	21	1	22			3W	22	8	8			3W	22	87.5	87.5
Kontroll	Adult	21	1	22			3W	22	14	14			3W	22	71.4286	71.4286
Kontroll	Adult	21	1	22			3W	22	32	32			3W	22	87.5	87.5
Kontroll	Adult	21	1	22			3W	22	24	24			3W	22	75	75
Kontroll	Adult	21	1	22
Kontroll	Adult	21	1	22
Kontroll	Adult	21	1	22
Kontroll	Adult	21	1	22
Kontroll	Adult	21	1	22
Kontroll	Adult	21	1	22
Kontroll	Adult	21	1	22
Kontroll	Adult	21	1	22
Kontroll	Adult	21	1	22
Kontroll	Adult	21	1	22
Kontroll	Adult	21	1	22
Kontroll	Adult	21	1	22
Kontroll	Adult	21	1	22
Kontroll	Adult	21	1	22
Kontroll	Adult	21	1	22
Kontroll	Adult	21	1	22
Kontroll	Adult	21	1	22
Kontroll	Adult	21	1	22
Kontroll	Adult	21	1	22
Kontroll	Adult	21	1	22
Kontroll	Adult	21	1	22
Kontroll	Adult	21	1	22
Kontroll	Adult	21	1	22
Kontroll	Adult	21	1	22
Kontroll	Adult	21	1	22
Kontroll	Adult	21	1	22
Kontroll	Adult	21	1	22
Kontroll	Adult	21	1	22
Kontroll	Adult	21	1	22
Kontroll	Adult	21	1	22
Kontroll	Adult	21	1	22
Kontroll	Adult	21	1	22
Kontroll	Adult	21	1	22
Kontroll	Adult	21	1	22
Kontroll	Adult	21	1	22
Kontroll	Adult	21	1	22
Kontroll	Adult	21	1	22
Kontroll	Adult	21	1	22
Kontroll	Adult	21	1	22
Kontroll	Adult	21	1	22
34-14 disrupted	Nymph	1	0	34
34-14 disrupted	Nymph	8	0	34
34-14 disrupted	Nymph	12	0	34
34-14 disrupted	Nymph	21	1	34
34-14 disrupted	Nymph	21	1	34
34-14 disrupted	Nymph	21	1	34
34-14 disrupted	Nymph	21	1	34
34-14 disrupted	Nymph	21	1	34
34-14 disrupted	Nymph	21	1	34
34-14 disrupted	Nymph	21	1	34
34-14 disrupted	Nymph	21	1	34
34-14 disrupted	Nymph	21	1	34
34-14 disrupted	Nymph	21	1	34
34-14 disrupted	Nymph	21	1	34
34-14 disrupted	Nymph	21	1	34
34-14 disrupted	Nymph	21	1	34
34-14 disrupted	Nymph	21	1	34
34-14 disrupted	Nymph	21	1	34
34-14 disrupted	Nymph	21	1	34
34-14 disrupted	Nymph	21	1	34
34-14 disrupted	Nymph	21	1	34
34-14 disrupted	Nymph	21	1	34
34-14 disrupted	Nymph	21	1	34
34-14 disrupted	Nymph	21	1	34
34-14 disrupted	Nymph	21	1	34
34-14 disrupted	Nymph	21	1	34
34-14 disrupted	Nymph	21	1	34
34-14 disrupted	Nymph	21	1	34
34-14 disrupted	Nymph	21	1	34
34-14 disrupted	Nymph	21	1	34
34-14 disrupted	Nymph	21	1	34
34-14 disrupted	Nymph	21	1	34
34-14 disrupted	Nymph	21	1	34
34-14 disrupted	Nymph	21	1	34
34-14 disrupted	Nymph	21	1	34
34-14 disrupted	Nymph	21	1	34
34-14 disrupted	Nymph	21	1	34
34-14 disrupted	Nymph	21	1	34
34-14 disrupted	Nymph	21	1	34
34-14 disrupted	Nymph	21	1	34
34-14 disrupted	Nymph	21	1	34
34-14 disrupted	Nymph	21	1	34
34-14 disrupted	Nymph	21	1	34
34-14 disrupted	Nymph	21	1	34
34-14 disrupted	Nymph	21	1	34
34-14 disrupted	Nymph	21	1	34
34-14 disrupted	Nymph	21	1	34
34-14 disrupted	Nymph	21	1	34
34-14 disrupted	Nymph	21	1	34
34-14 disrupted	Nymph	21	1	34
34-14 disrupted	Nymph	21	1	34
34-14 disrupted	Nymph	21	1	34
34-14 disrupted	Nymph	21	1	34
34-14 disrupted	Nymph	21	1	34
34-14 disrupted	Nymph	21	1	34
34-14 disrupted	Nymph	21	1	34
34-14 disrupted	Nymph	21	1	34
34-14 disrupted	Nymph	21	1	34
34-14 disrupted	Nymph	21	1	34
34-14 disrupted	Nymph	21	1	34
34-14 disrupted	Adult	21	1	34
34-14 disrupted	Adult	21	1	34
34-14 disrupted	Adult	21	1	34
34-14 disrupted	Adult	21	1	34
34-14 disrupted	Adult	21	1	34
34-14 disrupted	Adult	21	1	34
34-14 disrupted	Adult	21	1	34
34-14 disrupted	Adult	21	1	34
34-14 disrupted	Adult	21	1	34
34-14 disrupted	Adult	21	1	34
34-14 disrupted	Adult	21	1	34
34-14 disrupted	Adult	21	1	34
34-14 disrupted	Adult	21	1	34
34-14 disrupted	Adult	21	1	34
34-14 disrupted	Adult	21	1	34
34-14 disrupted	Adult	21	1	34
34-14 disrupted	Adult	21	1	34
34-14 disrupted	Adult	21	1	34
34-14 disrupted	Adult	21	1	34
34-14 disrupted	Adult	21	1	34
34-14 disrupted	Adult	21	1	34
34-14 disrupted	Adult	21	1	34
34-14 disrupted	Adult	21	1	34
34-14 disrupted	Adult	21	1	34
34-14 disrupted	Adult	21	1	34
34-14 disrupted	Adult	21	1	34
34-14 disrupted	Adult	21	1	34
34-14 disrupted	Adult	21	1	34
34-14 disrupted	Adult	21	1	34
34-14 disrupted	Adult	21	1	34
34-14 disrupted	Adult	21	1	34
34-14 disrupted	Adult	21	1	34
34-14 disrupted	Adult	21	1	34
34-14 disrupted	Adult	21	1	34
34-14 disrupted	Adult	21	1	34
34-14 disrupted	Adult	21	1	34
34-14 disrupted	Adult	21	1	34
34-14 disrupted	Adult	21	1	34
34-14 disrupted	Adult	21	1	34
34-14 disrupted	Adult	21	1	34
34-14 disrupted	Adult	21	1	34
34-14 disrupted	Adult	21	1	34
34-14 disrupted	Adult	21	1	34
34-14 disrupted	Adult	21	1	34
34-14 disrupted	Adult	21	1	34
34-14 disrupted	Adult	21	1	34
34-14 disrupted	Adult	21	1	34
34-14 disrupted	Adult	21	1	34
34-14 disrupted	Adult	21	1	34
34-14 disrupted	Adult	21	1	34
34-14 disrupted	Adult	21	1	34
34-14 disrupted	Adult	21	1	34
34-14 disrupted	Adult	21	1	34
34-14 disrupted	Adult	21	1	34
34-14 disrupted	Adult	21	1	34
34-14 disrupted	Adult	21	1	34
34-14 disrupted	Adult	21	1	34
34-14 disrupted	Adult	21	1	34
34-14 disrupted	Adult	21	1	34
34-14 disrupted	Adult	21	1	34
34-14 constant	Nymph	21	1	34
34-14 constant	Nymph	12	0	34
34-14 constant	Nymph	14	0	34
34-14 constant	Nymph	16	0	34
34-14 constant	Nymph	18	0	34
34-14 constant	Nymph	19	0	34
34-14 constant	Nymph	19	0	34
34-14 constant	Nymph	21	1	34
34-14 constant	Nymph	21	1	34
34-14 constant	Nymph	21	1	34
34-14 constant	Nymph	21	1	34
34-14 constant	Nymph	21	1	34
34-14 constant	Nymph	21	1	34
34-14 constant	Nymph	21	1	34
34-14 constant	Nymph	21	1	34
34-14 constant	Nymph	21	1	34
34-14 constant	Nymph	21	1	34
34-14 constant	Nymph	21	1	34
34-14 constant	Nymph	21	1	34
34-14 constant	Nymph	21	1	34
34-14 constant	Nymph	21	1	34
34-14 constant	Nymph	21	1	34
34-14 constant	Nymph	21	1	34
34-14 constant	Nymph	21	1	34
34-14 constant	Nymph	21	1	34
34-14 constant	Nymph	21	1	34
34-14 constant	Nymph	21	1	34
34-14 constant	Nymph	21	1	34
34-14 constant	Nymph	21	1	34
34-14 constant	Nymph	21	1	34
34-14 constant	Nymph	21	1	34
34-14 constant	Nymph	21	1	34
34-14 constant	Nymph	21	1	34
34-14 constant	Nymph	21	1	34
34-14 constant	Nymph	21	1	34
34-14 constant	Nymph	21	1	34
34-14 constant	Nymph	21	1	34
34-14 constant	Nymph	21	1	34
34-14 constant	Nymph	21	1	34
34-14 constant	Nymph	21	1	34
34-14 constant	Nymph	21	1	34
34-14 constant	Nymph	21	1	34
34-14 constant	Nymph	21	1	34
34-14 constant	Nymph	21	1	34
34-14 constant	Nymph	21	1	34
34-14 constant	Nymph	21	1	34
34-14 constant	Nymph	21	1	34
34-14 constant	Nymph	21	1	34
34-14 constant	Nymph	21	1	34
34-14 constant	Nymph	21	1	34
34-14 constant	Nymph	21	1	34
34-14 constant	Nymph	21	1	34
34-14 constant	Nymph	21	1	34
34-14 constant	Nymph	21	1	34
34-14 constant	Nymph	21	1	34
34-14 constant	Nymph	21	1	34
34-14 constant	Nymph	21	1	34
34-14 constant	Nymph	21	1	34
34-14 constant	Nymph	21	1	34
34-14 constant	Nymph	21	1	34
34-14 constant	Adult	21	1	34
34-14 constant	Adult	21	1	34
34-14 constant	Adult	21	1	34
34-14 constant	Adult	21	1	34
34-14 constant	Adult	21	1	34
34-14 constant	Adult	21	1	34
34-14 constant	Adult	21	1	34
34-14 constant	Adult	21	1	34
34-14 constant	Adult	21	1	34
34-14 constant	Adult	21	1	34
34-14 constant	Adult	21	1	34
34-14 constant	Adult	21	1	34
34-14 constant	Adult	21	1	34
34-14 constant	Adult	21	1	34
34-14 constant	Adult	21	1	34
34-14 constant	Adult	21	1	34
34-14 constant	Adult	21	1	34
34-14 constant	Adult	21	1	34
34-14 constant	Adult	21	1	34
34-14 constant	Adult	21	1	34
34-14 constant	Adult	21	1	34
34-14 constant	Adult	21	1	34
34-14 constant	Adult	21	1	34
34-14 constant	Adult	21	1	34
34-14 constant	Adult	21	1	34
34-14 constant	Adult	21	1	34
34-14 constant	Adult	21	1	34
34-14 constant	Adult	21	1	34
34-14 constant	Adult	21	1	34
34-14 constant	Adult	21	1	34
34-14 constant	Adult	21	0	34
34-14 constant	Adult	21	1	34
34-14 constant	Adult	21	1	34
34-14 constant	Adult	21	1	34
34-14 constant	Adult	21	1	34
34-14 constant	Adult	21	1	34
34-14 constant	Adult	21	1	34
34-14 constant	Adult	21	1	34
34-14 constant	Adult	21	1	34
34-14 constant	Adult	21	1	34
34-14 constant	Adult	21	1	34
34-14 constant	Adult	21	1	34
34-14 constant	Adult	21	1	34
34-14 constant	Adult	21	1	34
34-14 constant	Adult	21	1	34
34-14 constant	Adult	21	1	34
34-14 constant	Adult	21	1	34
34-14 constant	Adult	21	1	34
34-14 constant	Adult	21	1	34
34-14 constant	Adult	21	1	34
34-14 constant	Adult	21	1	34
34-14 constant	Adult	21	1	34
34-14 constant	Adult	21	1	34
34-14 constant	Adult	21	1	34
34-14 constant	Adult	21	1	34
34-14 constant	Adult	21	1	34
34-14 constant	Adult	21	1	34
34-14 constant	Adult	21	1	34
34-14 constant	Adult	21	1	34
34-14 constant	Adult	21	1	34
34-21 disrupted	Nymph	21	1	34
34-21 disrupted	Nymph	21	1	34
34-21 disrupted	Nymph	21	1	34
34-21 disrupted	Nymph	21	1	34
34-21 disrupted	Nymph	21	1	34
34-21 disrupted	Nymph	21	1	34
34-21 disrupted	Nymph	21	1	34
34-21 disrupted	Nymph	21	1	34
34-21 disrupted	Nymph	21	1	34
34-21 disrupted	Nymph	21	1	34
34-21 disrupted	Nymph	21	1	34
34-21 disrupted	Nymph	21	1	34
34-21 disrupted	Nymph	21	1	34
34-21 disrupted	Nymph	21	1	34
34-21 disrupted	Nymph	21	1	34
34-21 disrupted	Nymph	21	1	34
34-21 disrupted	Nymph	21	1	34
34-21 disrupted	Nymph	21	1	34
34-21 disrupted	Nymph	21	1	34
34-21 disrupted	Nymph	21	1	34
34-21 disrupted	Nymph	21	1	34
34-21 disrupted	Nymph	21	1	34
34-21 disrupted	Nymph	21	1	34
34-21 disrupted	Nymph	21	1	34
34-21 disrupted	Nymph	21	1	34
34-21 disrupted	Nymph	21	1	34
34-21 disrupted	Nymph	21	1	34
34-21 disrupted	Nymph	21	1	34
34-21 disrupted	Nymph	21	1	34
34-21 disrupted	Nymph	21	1	34
34-21 disrupted	Nymph	21	1	34
34-21 disrupted	Nymph	21	1	34
34-21 disrupted	Nymph	21	1	34
34-21 disrupted	Nymph	21	1	34
34-21 disrupted	Nymph	21	1	34
34-21 disrupted	Nymph	21	1	34
34-21 disrupted	Nymph	21	1	34
34-21 disrupted	Nymph	21	1	34
34-21 disrupted	Nymph	21	1	34
34-21 disrupted	Nymph	21	1	34
34-21 disrupted	Nymph	21	1	34
34-21 disrupted	Nymph	21	1	34
34-21 disrupted	Nymph	21	1	34
34-21 disrupted	Nymph	21	1	34
34-21 disrupted	Nymph	21	1	34
34-21 disrupted	Nymph	21	1	34
34-21 disrupted	Nymph	21	1	34
34-21 disrupted	Nymph	21	1	34
34-21 disrupted	Nymph	21	1	34
34-21 disrupted	Nymph	21	1	34
34-21 disrupted	Nymph	21	1	34
34-21 disrupted	Nymph	21	1	34
34-21 disrupted	Nymph	21	1	34
34-21 disrupted	Nymph	21	1	34
34-21 disrupted	Nymph	21	1	34
34-21 disrupted	Nymph	21	1	34
34-21 disrupted	Nymph	21	1	34
34-21 disrupted	Nymph	21	1	34
34-21 disrupted	Nymph	21	1	34
34-21 disrupted	Nymph	21	1	34
34-21 disrupted	Adult	21	1	34
34-21 disrupted	Adult	21	1	34
34-21 disrupted	Adult	21	1	34
34-21 disrupted	Adult	21	1	34
34-21 disrupted	Adult	21	1	34
34-21 disrupted	Adult	21	1	34
34-21 disrupted	Adult	21	1	34
34-21 disrupted	Adult	21	1	34
34-21 disrupted	Adult	21	1	34
34-21 disrupted	Adult	21	1	34
34-21 disrupted	Adult	21	1	34
34-21 disrupted	Adult	21	1	34
34-21 disrupted	Adult	21	1	34
34-21 disrupted	Adult	21	1	34
34-21 disrupted	Adult	21	1	34
34-21 disrupted	Adult	21	1	34
34-21 disrupted	Adult	21	1	34
34-21 disrupted	Adult	21	1	34
34-21 disrupted	Adult	21	1	34
34-21 disrupted	Adult	21	1	34
34-21 disrupted	Adult	21	1	34
34-21 disrupted	Adult	21	1	34
34-21 disrupted	Adult	21	1	34
34-21 disrupted	Adult	21	1	34
34-21 disrupted	Adult	21	1	34
34-21 disrupted	Adult	21	1	34
34-21 disrupted	Adult	21	1	34
34-21 disrupted	Adult	21	1	34
34-21 disrupted	Adult	21	1	34
34-21 disrupted	Adult	21	1	34
34-21 disrupted	Adult	21	1	34
34-21 disrupted	Adult	21	1	34
34-21 disrupted	Adult	21	1	34
34-21 disrupted	Adult	21	1	34
34-21 disrupted	Adult	21	1	34
34-21 disrupted	Adult	21	1	34
34-21 disrupted	Adult	21	1	34
34-21 disrupted	Adult	21	1	34
34-21 disrupted	Adult	21	1	34
34-21 disrupted	Adult	21	1	34
34-21 disrupted	Adult	21	1	34
34-21 disrupted	Adult	21	1	34
34-21 disrupted	Adult	21	1	34
34-21 disrupted	Adult	21	1	34
34-21 disrupted	Adult	21	1	34
34-21 disrupted	Adult	21	1	34
34-21 disrupted	Adult	21	1	34
34-21 disrupted	Adult	21	1	34
34-21 disrupted	Adult	21	1	34
34-21 disrupted	Adult	21	1	34
34-21 disrupted	Adult	21	1	34
34-21 disrupted	Adult	21	1	34
34-21 disrupted	Adult	21	1	34
34-21 disrupted	Adult	21	1	34
34-21 disrupted	Adult	21	1	34
34-21 disrupted	Adult	21	1	34
34-21 disrupted	Adult	21	1	34
34-21 disrupted	Adult	21	1	34
34-21 disrupted	Adult	21	1	34
34-21 disrupted	Adult	21	1	34
34-21 constant	Nymph	4	0	34
34-21 constant	Nymph	14	0	34
34-21 constant	Nymph	15	0	34
34-21 constant	Nymph	15	0	34
34-21 constant	Nymph	15	0	34
34-21 constant	Nymph	15	0	34
34-21 constant	Nymph	17	0	34
34-21 constant	Nymph	18	0	34
34-21 constant	Nymph	18	0	34
34-21 constant	Nymph	18	0	34
34-21 constant	Nymph	19	0	34
34-21 constant	Nymph	19	0	34
34-21 constant	Nymph	20	0	34
34-21 constant	Nymph	20	0	34
34-21 constant	Nymph	20	0	34
34-21 constant	Nymph	21	1	34
34-21 constant	Nymph	21	1	34
34-21 constant	Nymph	21	1	34
34-21 constant	Nymph	21	1	34
34-21 constant	Nymph	21	1	34
34-21 constant	Nymph	21	1	34
34-21 constant	Nymph	21	1	34
34-21 constant	Nymph	21	1	34
34-21 constant	Nymph	21	1	34
34-21 constant	Nymph	21	1	34
34-21 constant	Nymph	21	1	34
34-21 constant	Nymph	21	1	34
34-21 constant	Nymph	21	1	34
34-21 constant	Nymph	21	1	34
34-21 constant	Nymph	21	1	34
34-21 constant	Nymph	21	1	34
34-21 constant	Nymph	21	1	34
34-21 constant	Nymph	21	1	34
34-21 constant	Nymph	21	1	34
34-21 constant	Nymph	21	1	34
34-21 constant	Nymph	21	1	34
34-21 constant	Nymph	21	1	34
34-21 constant	Nymph	21	1	34
34-21 constant	Nymph	21	1	34
34-21 constant	Nymph	21	1	34
34-21 constant	Nymph	21	1	34
34-21 constant	Nymph	21	1	34
34-21 constant	Nymph	21	1	34
34-21 constant	Nymph	21	1	34
34-21 constant	Nymph	21	1	34
34-21 constant	Nymph	21	1	34
34-21 constant	Nymph	21	1	34
34-21 constant	Nymph	21	1	34
34-21 constant	Nymph	21	1	34
34-21 constant	Nymph	21	1	34
34-21 constant	Nymph	21	1	34
34-21 constant	Nymph	21	1	34
34-21 constant	Nymph	21	1	34
34-21 constant	Nymph	21	1	34
34-21 constant	Nymph	21	1	34
34-21 constant	Nymph	21	1	34
34-21 constant	Nymph	21	1	34
34-21 constant	Nymph	21	1	34
34-21 constant	Nymph	21	1	34
34-21 constant	Nymph	21	1	34
34-21 constant	Adult	20	0	34
34-21 constant	Adult	20	0	34
34-21 constant	Adult	21	0	34
34-21 constant	Adult	21	1	34
34-21 constant	Adult	21	1	34
34-21 constant	Adult	21	1	34
34-21 constant	Adult	21	1	34
34-21 constant	Adult	21	1	34
34-21 constant	Adult	21	1	34
34-21 constant	Adult	21	1	34
34-21 constant	Adult	21	1	34
34-21 constant	Adult	21	1	34
34-21 constant	Adult	21	1	34
34-21 constant	Adult	21	1	34
34-21 constant	Adult	21	1	34
34-21 constant	Adult	21	1	34
34-21 constant	Adult	21	1	34
34-21 constant	Adult	21	1	34
34-21 constant	Adult	21	1	34
34-21 constant	Adult	21	1	34
34-21 constant	Adult	21	1	34
34-21 constant	Adult	21	1	34
34-21 constant	Adult	21	1	34
34-21 constant	Adult	21	1	34
34-21 constant	Adult	21	1	34
34-21 constant	Adult	21	1	34
34-21 constant	Adult	21	1	34
34-21 constant	Adult	21	1	34
34-21 constant	Adult	21	1	34
34-21 constant	Adult	21	1	34
34-21 constant	Adult	19	0	34
34-21 constant	Adult	19	0	34
34-21 constant	Adult	20	0	34
34-21 constant	Adult	21	0	34
34-21 constant	Adult	21	1	34
34-21 constant	Adult	21	1	34
34-21 constant	Adult	21	1	34
34-21 constant	Adult	21	1	34
34-21 constant	Adult	21	1	34
34-21 constant	Adult	21	1	34
34-21 constant	Adult	21	1	34
34-21 constant	Adult	21	1	34
34-21 constant	Adult	21	1	34
34-21 constant	Adult	21	1	34
34-21 constant	Adult	21	1	34
34-21 constant	Adult	21	1	34
34-21 constant	Adult	21	1	34
34-21 constant	Adult	21	1	34
34-21 constant	Adult	21	1	34
34-21 constant	Adult	21	1	34
34-21 constant	Adult	21	1	34
34-21 constant	Adult	21	1	34
34-21 constant	Adult	21	1	34
34-21 constant	Adult	21	1	34
34-21 constant	Adult	21	1	34
34-21 constant	Adult	21	1	34
34-21 constant	Adult	21	1	34
34-21 constant	Adult	21	1	34
34-21 constant	Adult	21	1	34
34-21 constant	Adult	21	1	34
36-14 disrupted	Nymph	12	0	36
36-14 disrupted	Nymph	21	1	36
36-14 disrupted	Nymph	21	1	36
36-14 disrupted	Nymph	21	1	36
36-14 disrupted	Nymph	21	1	36
36-14 disrupted	Nymph	21	1	36
36-14 disrupted	Nymph	21	1	36
36-14 disrupted	Nymph	21	1	36
36-14 disrupted	Nymph	21	1	36
36-14 disrupted	Nymph	21	1	36
36-14 disrupted	Nymph	21	1	36
36-14 disrupted	Nymph	21	1	36
36-14 disrupted	Nymph	21	1	36
36-14 disrupted	Nymph	21	1	36
36-14 disrupted	Nymph	21	1	36
36-14 disrupted	Nymph	21	1	36
36-14 disrupted	Nymph	21	1	36
36-14 disrupted	Nymph	21	1	36
36-14 disrupted	Nymph	21	1	36
36-14 disrupted	Nymph	21	1	36
36-14 disrupted	Nymph	21	1	36
36-14 disrupted	Nymph	21	1	36
36-14 disrupted	Nymph	21	1	36
36-14 disrupted	Nymph	21	1	36
36-14 disrupted	Nymph	21	1	36
36-14 disrupted	Nymph	21	1	36
36-14 disrupted	Nymph	21	1	36
36-14 disrupted	Nymph	21	1	36
36-14 disrupted	Nymph	21	1	36
36-14 disrupted	Nymph	21	1	36
36-14 disrupted	Nymph	21	1	36
36-14 disrupted	Nymph	21	1	36
36-14 disrupted	Nymph	21	1	36
36-14 disrupted	Nymph	21	1	36
36-14 disrupted	Nymph	21	1	36
36-14 disrupted	Nymph	21	1	36
36-14 disrupted	Nymph	21	1	36
36-14 disrupted	Nymph	21	1	36
36-14 disrupted	Nymph	21	1	36
36-14 disrupted	Nymph	21	1	36
36-14 disrupted	Nymph	21	1	36
36-14 disrupted	Nymph	21	1	36
36-14 disrupted	Nymph	21	1	36
36-14 disrupted	Nymph	21	1	36
36-14 disrupted	Nymph	21	1	36
36-14 disrupted	Nymph	21	1	36
36-14 disrupted	Nymph	21	1	36
36-14 disrupted	Nymph	21	1	36
36-14 disrupted	Nymph	21	1	36
36-14 disrupted	Nymph	21	1	36
36-14 disrupted	Nymph	21	1	36
36-14 disrupted	Nymph	21	1	36
36-14 disrupted	Nymph	21	1	36
36-14 disrupted	Nymph	21	1	36
36-14 disrupted	Nymph	21	1	36
36-14 disrupted	Nymph	21	1	36
36-14 disrupted	Nymph	21	1	36
36-14 disrupted	Nymph	21	1	36
36-14 disrupted	Nymph	21	1	36
36-14 disrupted	Nymph	21	1	36
36-14 disrupted	Adult	21	1	36
36-14 disrupted	Adult	21	1	36
36-14 disrupted	Adult	21	1	36
36-14 disrupted	Adult	21	1	36
36-14 disrupted	Adult	21	1	36
36-14 disrupted	Adult	21	1	36
36-14 disrupted	Adult	21	1	36
36-14 disrupted	Adult	21	1	36
36-14 disrupted	Adult	21	1	36
36-14 disrupted	Adult	21	1	36
36-14 disrupted	Adult	21	1	36
36-14 disrupted	Adult	21	1	36
36-14 disrupted	Adult	21	1	36
36-14 disrupted	Adult	21	1	36
36-14 disrupted	Adult	21	1	36
36-14 disrupted	Adult	21	1	36
36-14 disrupted	Adult	21	1	36
36-14 disrupted	Adult	21	1	36
36-14 disrupted	Adult	21	1	36
36-14 disrupted	Adult	21	1	36
36-14 disrupted	Adult	21	1	36
36-14 disrupted	Adult	21	1	36
36-14 disrupted	Adult	21	1	36
36-14 disrupted	Adult	21	1	36
36-14 disrupted	Adult	21	1	36
36-14 disrupted	Adult	21	1	36
36-14 disrupted	Adult	21	1	36
36-14 disrupted	Adult	21	1	36
36-14 disrupted	Adult	21	1	36
36-14 disrupted	Adult	21	1	36
36-14 disrupted	Adult	10	0	36
36-14 disrupted	Adult	21	1	36
36-14 disrupted	Adult	21	1	36
36-14 disrupted	Adult	21	1	36
36-14 disrupted	Adult	21	1	36
36-14 disrupted	Adult	21	1	36
36-14 disrupted	Adult	21	1	36
36-14 disrupted	Adult	21	1	36
36-14 disrupted	Adult	21	1	36
36-14 disrupted	Adult	21	1	36
36-14 disrupted	Adult	21	1	36
36-14 disrupted	Adult	21	1	36
36-14 disrupted	Adult	21	1	36
36-14 disrupted	Adult	21	1	36
36-14 disrupted	Adult	21	1	36
36-14 disrupted	Adult	21	1	36
36-14 disrupted	Adult	21	1	36
36-14 disrupted	Adult	21	1	36
36-14 disrupted	Adult	21	1	36
36-14 disrupted	Adult	21	1	36
36-14 disrupted	Adult	21	1	36
36-14 disrupted	Adult	21	1	36
36-14 disrupted	Adult	21	1	36
36-14 disrupted	Adult	21	1	36
36-14 disrupted	Adult	21	1	36
36-14 disrupted	Adult	21	1	36
36-14 disrupted	Adult	21	1	36
36-14 disrupted	Adult	21	1	36
36-14 disrupted	Adult	21	1	36
36-14 disrupted	Adult	21	1	36
36-14 constant	Nymph	1	0	36
36-14 constant	Nymph	7	0	36
36-14 constant	Nymph	8	0	36
36-14 constant	Nymph	8	0	36
36-14 constant	Nymph	8	0	36
36-14 constant	Nymph	9	0	36
36-14 constant	Nymph	9	0	36
36-14 constant	Nymph	9	0	36
36-14 constant	Nymph	9	0	36
36-14 constant	Nymph	10	0	36
36-14 constant	Nymph	10	0	36
36-14 constant	Nymph	10	0	36
36-14 constant	Nymph	11	0	36
36-14 constant	Nymph	12	0	36
36-14 constant	Nymph	12	0	36
36-14 constant	Nymph	13	0	36
36-14 constant	Nymph	13	0	36
36-14 constant	Nymph	14	0	36
36-14 constant	Nymph	14	0	36
36-14 constant	Nymph	16	0	36
36-14 constant	Nymph	16	0	36
36-14 constant	Nymph	21	1	36
36-14 constant	Nymph	21	1	36
36-14 constant	Nymph	21	1	36
36-14 constant	Nymph	21	1	36
36-14 constant	Nymph	21	1	36
36-14 constant	Nymph	21	1	36
36-14 constant	Nymph	21	1	36
36-14 constant	Nymph	21	1	36
36-14 constant	Nymph	21	1	36
36-14 constant	Nymph	21	1	36
36-14 constant	Nymph	21	1	36
36-14 constant	Nymph	21	1	36
36-14 constant	Nymph	21	1	36
36-14 constant	Nymph	21	1	36
36-14 constant	Nymph	21	1	36
36-14 constant	Nymph	21	1	36
36-14 constant	Nymph	21	1	36
36-14 constant	Nymph	21	1	36
36-14 constant	Nymph	21	1	36
36-14 constant	Nymph	21	1	36
36-14 constant	Nymph	21	1	36
36-14 constant	Nymph	21	1	36
36-14 constant	Nymph	21	1	36
36-14 constant	Nymph	21	1	36
36-14 constant	Nymph	21	1	36
36-14 constant	Nymph	21	1	36
36-14 constant	Nymph	21	1	36
36-14 constant	Nymph	21	1	36
36-14 constant	Nymph	21	1	36
36-14 constant	Nymph	21	1	36
36-14 constant	Nymph	21	1	36
36-14 constant	Nymph	21	1	36
36-14 constant	Nymph	21	1	36
36-14 constant	Nymph	21	1	36
36-14 constant	Nymph	21	1	36
36-14 constant	Nymph	21	1	36
36-14 constant	Nymph	21	1	36
36-14 constant	Nymph	21	1	36
36-14 constant	Nymph	21	1	36
36-14 constant	Adult	6	0	36
36-14 constant	Adult	6	0	36
36-14 constant	Adult	6	0	36
36-14 constant	Adult	7	0	36
36-14 constant	Adult	7	0	36
36-14 constant	Adult	8	0	36
36-14 constant	Adult	8	0	36
36-14 constant	Adult	8	0	36
36-14 constant	Adult	14	0	36
36-14 constant	Adult	20	0	36
36-14 constant	Adult	21	1	36
36-14 constant	Adult	21	1	36
36-14 constant	Adult	21	1	36
36-14 constant	Adult	21	1	36
36-14 constant	Adult	21	1	36
36-14 constant	Adult	21	1	36
36-14 constant	Adult	21	1	36
36-14 constant	Adult	21	1	36
36-14 constant	Adult	21	1	36
36-14 constant	Adult	21	1	36
36-14 constant	Adult	21	1	36
36-14 constant	Adult	21	1	36
36-14 constant	Adult	21	1	36
36-14 constant	Adult	21	1	36
36-14 constant	Adult	21	1	36
36-14 constant	Adult	21	1	36
36-14 constant	Adult	21	1	36
36-14 constant	Adult	21	1	36
36-14 constant	Adult	21	1	36
36-14 constant	Adult	21	1	36
36-14 constant	Adult	6	0	36
36-14 constant	Adult	7	0	36
36-14 constant	Adult	7	0	36
36-14 constant	Adult	7	0	36
36-14 constant	Adult	8	0	36
36-14 constant	Adult	8	0	36
36-14 constant	Adult	8	0	36
36-14 constant	Adult	21	1	36
36-14 constant	Adult	21	1	36
36-14 constant	Adult	21	1	36
36-14 constant	Adult	21	1	36
36-14 constant	Adult	21	1	36
36-14 constant	Adult	21	1	36
36-14 constant	Adult	21	1	36
36-14 constant	Adult	21	1	36
36-14 constant	Adult	21	1	36
36-14 constant	Adult	21	1	36
36-14 constant	Adult	21	1	36
36-14 constant	Adult	21	1	36
36-14 constant	Adult	21	1	36
36-14 constant	Adult	21	1	36
36-14 constant	Adult	21	1	36
36-14 constant	Adult	21	1	36
36-14 constant	Adult	21	1	36
36-14 constant	Adult	21	1	36
36-14 constant	Adult	21	1	36
36-14 constant	Adult	21	1	36
36-14 constant	Adult	21	1	36
36-14 constant	Adult	21	1	36
36-14 constant	Adult	21	1	36
36-21 disrupted	Nymph	9	0	36
36-21 disrupted	Nymph	10	0	36
36-21 disrupted	Nymph	10	0	36
36-21 disrupted	Nymph	13	0	36
36-21 disrupted	Nymph	17	0	36
36-21 disrupted	Nymph	17	0	36
36-21 disrupted	Nymph	18	0	36
36-21 disrupted	Nymph	19	0	36
36-21 disrupted	Nymph	21	1	36
36-21 disrupted	Nymph	21	1	36
36-21 disrupted	Nymph	21	1	36
36-21 disrupted	Nymph	21	1	36
36-21 disrupted	Nymph	21	1	36
36-21 disrupted	Nymph	21	1	36
36-21 disrupted	Nymph	21	1	36
36-21 disrupted	Nymph	21	1	36
36-21 disrupted	Nymph	21	1	36
36-21 disrupted	Nymph	21	1	36
36-21 disrupted	Nymph	21	1	36
36-21 disrupted	Nymph	21	1	36
36-21 disrupted	Nymph	21	1	36
36-21 disrupted	Nymph	21	1	36
36-21 disrupted	Nymph	21	1	36
36-21 disrupted	Nymph	21	1	36
36-21 disrupted	Nymph	21	1	36
36-21 disrupted	Nymph	21	1	36
36-21 disrupted	Nymph	21	1	36
36-21 disrupted	Nymph	21	1	36
36-21 disrupted	Nymph	21	1	36
36-21 disrupted	Nymph	21	1	36
36-21 disrupted	Nymph	21	1	36
36-21 disrupted	Nymph	21	1	36
36-21 disrupted	Nymph	21	1	36
36-21 disrupted	Nymph	21	1	36
36-21 disrupted	Nymph	21	1	36
36-21 disrupted	Nymph	21	1	36
36-21 disrupted	Nymph	21	1	36
36-21 disrupted	Nymph	21	1	36
36-21 disrupted	Nymph	21	1	36
36-21 disrupted	Nymph	21	1	36
36-21 disrupted	Nymph	21	1	36
36-21 disrupted	Nymph	21	1	36
36-21 disrupted	Nymph	21	1	36
36-21 disrupted	Nymph	21	1	36
36-21 disrupted	Nymph	21	1	36
36-21 disrupted	Nymph	21	1	36
36-21 disrupted	Nymph	21	1	36
36-21 disrupted	Nymph	21	1	36
36-21 disrupted	Nymph	21	1	36
36-21 disrupted	Nymph	21	1	36
36-21 disrupted	Nymph	21	1	36
36-21 disrupted	Nymph	21	1	36
36-21 disrupted	Nymph	21	1	36
36-21 disrupted	Nymph	21	1	36
36-21 disrupted	Nymph	21	1	36
36-21 disrupted	Nymph	21	1	36
36-21 disrupted	Nymph	21	1	36
36-21 disrupted	Nymph	21	1	36
36-21 disrupted	Nymph	21	1	36
36-21 disrupted	Nymph	21	1	36
36-21 disrupted	Adult	21	1	36
36-21 disrupted	Adult	21	1	36
36-21 disrupted	Adult	21	1	36
36-21 disrupted	Adult	21	1	36
36-21 disrupted	Adult	21	1	36
36-21 disrupted	Adult	21	1	36
36-21 disrupted	Adult	21	1	36
36-21 disrupted	Adult	21	1	36
36-21 disrupted	Adult	21	1	36
36-21 disrupted	Adult	21	1	36
36-21 disrupted	Adult	21	1	36
36-21 disrupted	Adult	21	1	36
36-21 disrupted	Adult	21	1	36
36-21 disrupted	Adult	21	1	36
36-21 disrupted	Adult	21	1	36
36-21 disrupted	Adult	21	1	36
36-21 disrupted	Adult	21	1	36
36-21 disrupted	Adult	21	1	36
36-21 disrupted	Adult	21	1	36
36-21 disrupted	Adult	21	1	36
36-21 disrupted	Adult	21	1	36
36-21 disrupted	Adult	21	1	36
36-21 disrupted	Adult	21	1	36
36-21 disrupted	Adult	21	1	36
36-21 disrupted	Adult	21	1	36
36-21 disrupted	Adult	21	1	36
36-21 disrupted	Adult	21	1	36
36-21 disrupted	Adult	21	1	36
36-21 disrupted	Adult	21	1	36
36-21 disrupted	Adult	21	1	36
36-21 disrupted	Adult	21	1	36
36-21 disrupted	Adult	21	1	36
36-21 disrupted	Adult	21	1	36
36-21 disrupted	Adult	21	1	36
36-21 disrupted	Adult	21	1	36
36-21 disrupted	Adult	21	1	36
36-21 disrupted	Adult	21	1	36
36-21 disrupted	Adult	21	1	36
36-21 disrupted	Adult	21	1	36
36-21 disrupted	Adult	21	1	36
36-21 disrupted	Adult	21	1	36
36-21 disrupted	Adult	21	1	36
36-21 disrupted	Adult	21	1	36
36-21 disrupted	Adult	21	1	36
36-21 disrupted	Adult	21	1	36
36-21 disrupted	Adult	21	1	36
36-21 disrupted	Adult	21	1	36
36-21 disrupted	Adult	21	1	36
36-21 disrupted	Adult	21	1	36
36-21 disrupted	Adult	21	1	36
36-21 disrupted	Adult	21	1	36
36-21 disrupted	Adult	21	1	36
36-21 disrupted	Adult	21	1	36
36-21 disrupted	Adult	21	1	36
36-21 disrupted	Adult	21	1	36
36-21 disrupted	Adult	21	1	36
36-21 disrupted	Adult	21	1	36
36-21 disrupted	Adult	21	1	36
36-21 disrupted	Adult	21	1	36
36-21 disrupted	Adult	21	1	36
36-21 constant	Nymph	2	0	36
36-21 constant	Nymph	7	0	36
36-21 constant	Nymph	7	0	36
36-21 constant	Nymph	7	0	36
36-21 constant	Nymph	7	0	36
36-21 constant	Nymph	7	0	36
36-21 constant	Nymph	8	0	36
36-21 constant	Nymph	8	0	36
36-21 constant	Nymph	8	0	36
36-21 constant	Nymph	8	0	36
36-21 constant	Nymph	9	0	36
36-21 constant	Nymph	9	0	36
36-21 constant	Nymph	9	0	36
36-21 constant	Nymph	10	0	36
36-21 constant	Nymph	11	0	36
36-21 constant	Nymph	11	0	36
36-21 constant	Nymph	12	0	36
36-21 constant	Nymph	12	0	36
36-21 constant	Nymph	13	0	36
36-21 constant	Nymph	14	0	36
36-21 constant	Nymph	14	0	36
36-21 constant	Nymph	14	0	36
36-21 constant	Nymph	14	0	36
36-21 constant	Nymph	14	0	36
36-21 constant	Nymph	14	0	36
36-21 constant	Nymph	15	0	36
36-21 constant	Nymph	15	0	36
36-21 constant	Nymph	15	0	36
36-21 constant	Nymph	15	0	36
36-21 constant	Nymph	15	0	36
36-21 constant	Nymph	15	0	36
36-21 constant	Nymph	16	0	36
36-21 constant	Nymph	16	0	36
36-21 constant	Nymph	16	0	36
36-21 constant	Nymph	17	0	36
36-21 constant	Nymph	17	0	36
36-21 constant	Nymph	17	0	36
36-21 constant	Nymph	17	0	36
36-21 constant	Nymph	18	0	36
36-21 constant	Nymph	19	0	36
36-21 constant	Nymph	19	0	36
36-21 constant	Nymph	19	0	36
36-21 constant	Nymph	19	0	36
36-21 constant	Nymph	19	0	36
36-21 constant	Nymph	20	0	36
36-21 constant	Nymph	20	0	36
36-21 constant	Nymph	20	0	36
36-21 constant	Nymph	20	0	36
36-21 constant	Nymph	20	0	36
36-21 constant	Nymph	21	0	36
36-21 constant	Nymph	21	1	36
36-21 constant	Nymph	21	1	36
36-21 constant	Nymph	21	1	36
36-21 constant	Nymph	21	1	36
36-21 constant	Nymph	21	1	36
36-21 constant	Nymph	21	1	36
36-21 constant	Nymph	21	1	36
36-21 constant	Nymph	21	1	36
36-21 constant	Nymph	21	1	36
36-21 constant	Nymph	21	1	36
36-21 constant	Adult	5	0	36
36-21 constant	Adult	6	0	36
36-21 constant	Adult	6	0	36
36-21 constant	Adult	6	0	36
36-21 constant	Adult	6	0	36
36-21 constant	Adult	7	0	36
36-21 constant	Adult	13	0	36
36-21 constant	Adult	14	0	36
36-21 constant	Adult	15	0	36
36-21 constant	Adult	15	0	36
36-21 constant	Adult	18	0	36
36-21 constant	Adult	20	0	36
36-21 constant	Adult	20	0	36
36-21 constant	Adult	20	0	36
36-21 constant	Adult	20	0	36
36-21 constant	Adult	20	0	36
36-21 constant	Adult	21	0	36
36-21 constant	Adult	21	1	36
36-21 constant	Adult	21	1	36
36-21 constant	Adult	21	1	36
36-21 constant	Adult	21	1	36
36-21 constant	Adult	21	1	36
36-21 constant	Adult	21	1	36
36-21 constant	Adult	21	1	36
36-21 constant	Adult	21	1	36
36-21 constant	Adult	21	1	36
36-21 constant	Adult	21	1	36
36-21 constant	Adult	21	1	36
36-21 constant	Adult	21	1	36
36-21 constant	Adult	21	1	36
36-21 constant	Adult	6	0	36
36-21 constant	Adult	6	0	36
36-21 constant	Adult	6	0	36
36-21 constant	Adult	7	0	36
36-21 constant	Adult	7	0	36
36-21 constant	Adult	8	0	36
36-21 constant	Adult	9	0	36
36-21 constant	Adult	11	0	36
36-21 constant	Adult	12	0	36
36-21 constant	Adult	13	0	36
36-21 constant	Adult	14	0	36
36-21 constant	Adult	14	0	36
36-21 constant	Adult	15	0	36
36-21 constant	Adult	15	0	36
36-21 constant	Adult	15	0	36
36-21 constant	Adult	16	0	36
36-21 constant	Adult	16	0	36
36-21 constant	Adult	18	0	36
36-21 constant	Adult	19	0	36
36-21 constant	Adult	20	0	36
36-21 constant	Adult	21	1	36
36-21 constant	Adult	21	1	36
36-21 constant	Adult	21	1	36
36-21 constant	Adult	21	1	36
36-21 constant	Adult	21	1	36
36-21 constant	Adult	21	1	36
36-21 constant	Adult	21	1	36
36-21 constant	Adult	21	1	36
36-21 constant	Adult	21	1	36
36-21 constant	Adult	21	1	36
38-14 disrupted	Nymph	3	0	38
38-14 disrupted	Nymph	10	0	38
38-14 disrupted	Nymph	10	0	38
38-14 disrupted	Nymph	10	0	38
38-14 disrupted	Nymph	16	0	38
38-14 disrupted	Nymph	18	0	38
38-14 disrupted	Nymph	18	0	38
38-14 disrupted	Nymph	21	1	38
38-14 disrupted	Nymph	21	1	38
38-14 disrupted	Nymph	21	1	38
38-14 disrupted	Nymph	21	1	38
38-14 disrupted	Nymph	21	1	38
38-14 disrupted	Nymph	21	1	38
38-14 disrupted	Nymph	21	1	38
38-14 disrupted	Nymph	21	1	38
38-14 disrupted	Nymph	21	1	38
38-14 disrupted	Nymph	21	1	38
38-14 disrupted	Nymph	21	1	38
38-14 disrupted	Nymph	21	1	38
38-14 disrupted	Nymph	21	1	38
38-14 disrupted	Nymph	21	1	38
38-14 disrupted	Nymph	21	1	38
38-14 disrupted	Nymph	21	1	38
38-14 disrupted	Nymph	21	1	38
38-14 disrupted	Nymph	21	1	38
38-14 disrupted	Nymph	21	1	38
38-14 disrupted	Nymph	21	1	38
38-14 disrupted	Nymph	21	1	38
38-14 disrupted	Nymph	21	1	38
38-14 disrupted	Nymph	21	1	38
38-14 disrupted	Nymph	21	1	38
38-14 disrupted	Nymph	21	1	38
38-14 disrupted	Nymph	21	1	38
38-14 disrupted	Nymph	21	1	38
38-14 disrupted	Nymph	21	1	38
38-14 disrupted	Nymph	21	1	38
38-14 disrupted	Nymph	21	1	38
38-14 disrupted	Nymph	21	1	38
38-14 disrupted	Nymph	21	1	38
38-14 disrupted	Nymph	21	1	38
38-14 disrupted	Nymph	21	1	38
38-14 disrupted	Nymph	21	1	38
38-14 disrupted	Nymph	21	1	38
38-14 disrupted	Nymph	21	1	38
38-14 disrupted	Nymph	21	1	38
38-14 disrupted	Nymph	21	1	38
38-14 disrupted	Nymph	21	1	38
38-14 disrupted	Nymph	21	1	38
38-14 disrupted	Nymph	21	1	38
38-14 disrupted	Nymph	21	1	38
38-14 disrupted	Nymph	21	1	38
38-14 disrupted	Nymph	21	1	38
38-14 disrupted	Nymph	21	1	38
38-14 disrupted	Nymph	21	1	38
38-14 disrupted	Nymph	21	1	38
38-14 disrupted	Nymph	21	1	38
38-14 disrupted	Nymph	21	1	38
38-14 disrupted	Nymph	21	1	38
38-14 disrupted	Nymph	21	1	38
38-14 disrupted	Nymph	21	1	38
38-14 disrupted	Adult	6	0	38
38-14 disrupted	Adult	6	0	38
38-14 disrupted	Adult	9	0	38
38-14 disrupted	Adult	9	0	38
38-14 disrupted	Adult	10	0	38
38-14 disrupted	Adult	11	0	38
38-14 disrupted	Adult	11	0	38
38-14 disrupted	Adult	21	1	38
38-14 disrupted	Adult	21	1	38
38-14 disrupted	Adult	21	1	38
38-14 disrupted	Adult	21	1	38
38-14 disrupted	Adult	21	1	38
38-14 disrupted	Adult	21	1	38
38-14 disrupted	Adult	21	1	38
38-14 disrupted	Adult	21	1	38
38-14 disrupted	Adult	21	1	38
38-14 disrupted	Adult	21	1	38
38-14 disrupted	Adult	21	1	38
38-14 disrupted	Adult	21	1	38
38-14 disrupted	Adult	21	1	38
38-14 disrupted	Adult	21	1	38
38-14 disrupted	Adult	21	1	38
38-14 disrupted	Adult	21	1	38
38-14 disrupted	Adult	21	1	38
38-14 disrupted	Adult	21	1	38
38-14 disrupted	Adult	21	1	38
38-14 disrupted	Adult	21	1	38
38-14 disrupted	Adult	21	1	38
38-14 disrupted	Adult	21	1	38
38-14 disrupted	Adult	21	1	38
38-14 disrupted	Adult	6	0	38
38-14 disrupted	Adult	6	0	38
38-14 disrupted	Adult	7	0	38
38-14 disrupted	Adult	7	0	38
38-14 disrupted	Adult	8	0	38
38-14 disrupted	Adult	8	0	38
38-14 disrupted	Adult	9	0	38
38-14 disrupted	Adult	18	0	38
38-14 disrupted	Adult	21	1	38
38-14 disrupted	Adult	21	1	38
38-14 disrupted	Adult	21	1	38
38-14 disrupted	Adult	21	1	38
38-14 disrupted	Adult	21	1	38
38-14 disrupted	Adult	21	1	38
38-14 disrupted	Adult	21	1	38
38-14 disrupted	Adult	21	1	38
38-14 disrupted	Adult	21	1	38
38-14 disrupted	Adult	21	1	38
38-14 disrupted	Adult	21	1	38
38-14 disrupted	Adult	21	1	38
38-14 disrupted	Adult	21	1	38
38-14 disrupted	Adult	21	1	38
38-14 disrupted	Adult	21	1	38
38-14 disrupted	Adult	21	1	38
38-14 disrupted	Adult	21	1	38
38-14 disrupted	Adult	21	1	38
38-14 disrupted	Adult	21	1	38
38-14 disrupted	Adult	21	1	38
38-14 disrupted	Adult	21	1	38
38-14 disrupted	Adult	21	1	38
38-14 constant	Nymph	3	0	38
38-14 constant	Nymph	3	0	38
38-14 constant	Nymph	4	0	38
38-14 constant	Nymph	4	0	38
38-14 constant	Nymph	4	0	38
38-14 constant	Nymph	4	0	38
38-14 constant	Nymph	5	0	38
38-14 constant	Nymph	5	0	38
38-14 constant	Nymph	5	0	38
38-14 constant	Nymph	6	0	38
38-14 constant	Nymph	6	0	38
38-14 constant	Nymph	6	0	38
38-14 constant	Nymph	6	0	38
38-14 constant	Nymph	6	0	38
38-14 constant	Nymph	6	0	38
38-14 constant	Nymph	6	0	38
38-14 constant	Nymph	6	0	38
38-14 constant	Nymph	6	0	38
38-14 constant	Nymph	6	0	38
38-14 constant	Nymph	7	0	38
38-14 constant	Nymph	7	0	38
38-14 constant	Nymph	7	0	38
38-14 constant	Nymph	7	0	38
38-14 constant	Nymph	7	0	38
38-14 constant	Nymph	7	0	38
38-14 constant	Nymph	7	0	38
38-14 constant	Nymph	8	0	38
38-14 constant	Nymph	8	0	38
38-14 constant	Nymph	8	0	38
38-14 constant	Nymph	8	0	38
38-14 constant	Nymph	8	0	38
38-14 constant	Nymph	8	0	38
38-14 constant	Nymph	8	0	38
38-14 constant	Nymph	8	0	38
38-14 constant	Nymph	9	0	38
38-14 constant	Nymph	9	0	38
38-14 constant	Nymph	9	0	38
38-14 constant	Nymph	9	0	38
38-14 constant	Nymph	9	0	38
38-14 constant	Nymph	9	0	38
38-14 constant	Nymph	9	0	38
38-14 constant	Nymph	9	0	38
38-14 constant	Nymph	9	0	38
38-14 constant	Nymph	10	0	38
38-14 constant	Nymph	10	0	38
38-14 constant	Nymph	10	0	38
38-14 constant	Nymph	10	0	38
38-14 constant	Nymph	10	0	38
38-14 constant	Nymph	10	0	38
38-14 constant	Nymph	10	0	38
38-14 constant	Nymph	11	0	38
38-14 constant	Nymph	11	0	38
38-14 constant	Nymph	11	0	38
38-14 constant	Nymph	11	0	38
38-14 constant	Nymph	11	0	38
38-14 constant	Nymph	12	0	38
38-14 constant	Nymph	12	0	38
38-14 constant	Nymph	12	0	38
38-14 constant	Nymph	13	0	38
38-14 constant	Nymph	14	0	38
38-14 constant	Adult	3	0	38
38-14 constant	Adult	4	0	38
38-14 constant	Adult	4	0	38
38-14 constant	Adult	4	0	38
38-14 constant	Adult	4	0	38
38-14 constant	Adult	4	0	38
38-14 constant	Adult	4	0	38
38-14 constant	Adult	5	0	38
38-14 constant	Adult	5	0	38
38-14 constant	Adult	5	0	38
38-14 constant	Adult	7	0	38
38-14 constant	Adult	7	0	38
38-14 constant	Adult	7	0	38
38-14 constant	Adult	8	0	38
38-14 constant	Adult	8	0	38
38-14 constant	Adult	8	0	38
38-14 constant	Adult	9	0	38
38-14 constant	Adult	9	0	38
38-14 constant	Adult	10	0	38
38-14 constant	Adult	10	0	38
38-14 constant	Adult	10	0	38
38-14 constant	Adult	10	0	38
38-14 constant	Adult	12	0	38
38-14 constant	Adult	13	0	38
38-14 constant	Adult	14	0	38
38-14 constant	Adult	15	0	38
38-14 constant	Adult	21	1	38
38-14 constant	Adult	21	1	38
38-14 constant	Adult	21	1	38
38-14 constant	Adult	21	1	38
38-14 constant	Adult	4	0	38
38-14 constant	Adult	4	0	38
38-14 constant	Adult	5	0	38
38-14 constant	Adult	5	0	38
38-14 constant	Adult	7	0	38
38-14 constant	Adult	7	0	38
38-14 constant	Adult	7	0	38
38-14 constant	Adult	8	0	38
38-14 constant	Adult	9	0	38
38-14 constant	Adult	9	0	38
38-14 constant	Adult	9	0	38
38-14 constant	Adult	9	0	38
38-14 constant	Adult	9	0	38
38-14 constant	Adult	9	0	38
38-14 constant	Adult	10	0	38
38-14 constant	Adult	11	0	38
38-14 constant	Adult	11	0	38
38-14 constant	Adult	11	0	38
38-14 constant	Adult	11	0	38
38-14 constant	Adult	12	0	38
38-14 constant	Adult	12	0	38
38-14 constant	Adult	13	0	38
38-14 constant	Adult	13	0	38
38-14 constant	Adult	13	0	38
38-14 constant	Adult	13	0	38
38-14 constant	Adult	14	0	38
38-14 constant	Adult	14	0	38
38-14 constant	Adult	21	1	38
38-14 constant	Adult	21	1	38
38-14 constant	Adult	21	1	38
38-21 disrupted	Nymph	2	0	38
38-21 disrupted	Nymph	8	0	38
38-21 disrupted	Nymph	8	0	38
38-21 disrupted	Nymph	9	0	38
38-21 disrupted	Nymph	9	0	38
38-21 disrupted	Nymph	9	0	38
38-21 disrupted	Nymph	13	0	38
38-21 disrupted	Nymph	14	0	38
38-21 disrupted	Nymph	15	0	38
38-21 disrupted	Nymph	16	0	38
38-21 disrupted	Nymph	16	0	38
38-21 disrupted	Nymph	16	0	38
38-21 disrupted	Nymph	18	0	38
38-21 disrupted	Nymph	19	0	38
38-21 disrupted	Nymph	19	0	38
38-21 disrupted	Nymph	20	0	38
38-21 disrupted	Nymph	21	0	38
38-21 disrupted	Nymph	21	1	38
38-21 disrupted	Nymph	21	1	38
38-21 disrupted	Nymph	21	1	38
38-21 disrupted	Nymph	21	1	38
38-21 disrupted	Nymph	21	1	38
38-21 disrupted	Nymph	21	1	38
38-21 disrupted	Nymph	21	1	38
38-21 disrupted	Nymph	21	1	38
38-21 disrupted	Nymph	21	1	38
38-21 disrupted	Nymph	21	1	38
38-21 disrupted	Nymph	21	1	38
38-21 disrupted	Nymph	21	1	38
38-21 disrupted	Nymph	21	1	38
38-21 disrupted	Nymph	21	1	38
38-21 disrupted	Nymph	21	1	38
38-21 disrupted	Nymph	21	1	38
38-21 disrupted	Nymph	21	1	38
38-21 disrupted	Nymph	21	1	38
38-21 disrupted	Nymph	21	1	38
38-21 disrupted	Nymph	21	1	38
38-21 disrupted	Nymph	21	1	38
38-21 disrupted	Nymph	21	1	38
38-21 disrupted	Nymph	21	1	38
38-21 disrupted	Nymph	21	1	38
38-21 disrupted	Nymph	21	1	38
38-21 disrupted	Nymph	21	1	38
38-21 disrupted	Nymph	21	1	38
38-21 disrupted	Nymph	21	1	38
38-21 disrupted	Nymph	21	1	38
38-21 disrupted	Nymph	21	1	38
38-21 disrupted	Nymph	21	1	38
38-21 disrupted	Nymph	21	1	38
38-21 disrupted	Nymph	21	1	38
38-21 disrupted	Nymph	21	1	38
38-21 disrupted	Nymph	21	1	38
38-21 disrupted	Nymph	21	1	38
38-21 disrupted	Nymph	21	1	38
38-21 disrupted	Nymph	21	1	38
38-21 disrupted	Nymph	21	1	38
38-21 disrupted	Nymph	21	1	38
38-21 disrupted	Nymph	21	1	38
38-21 disrupted	Nymph	21	1	38
38-21 disrupted	Nymph	21	1	38
38-21 disrupted	Adult	6	0	38
38-21 disrupted	Adult	8	0	38
38-21 disrupted	Adult	9	0	38
38-21 disrupted	Adult	21	1	38
38-21 disrupted	Adult	21	1	38
38-21 disrupted	Adult	21	1	38
38-21 disrupted	Adult	21	1	38
38-21 disrupted	Adult	21	1	38
38-21 disrupted	Adult	21	1	38
38-21 disrupted	Adult	21	1	38
38-21 disrupted	Adult	21	1	38
38-21 disrupted	Adult	21	1	38
38-21 disrupted	Adult	21	1	38
38-21 disrupted	Adult	21	1	38
38-21 disrupted	Adult	21	1	38
38-21 disrupted	Adult	21	1	38
38-21 disrupted	Adult	21	1	38
38-21 disrupted	Adult	21	1	38
38-21 disrupted	Adult	21	1	38
38-21 disrupted	Adult	21	1	38
38-21 disrupted	Adult	21	1	38
38-21 disrupted	Adult	21	1	38
38-21 disrupted	Adult	21	1	38
38-21 disrupted	Adult	21	1	38
38-21 disrupted	Adult	21	1	38
38-21 disrupted	Adult	21	1	38
38-21 disrupted	Adult	21	1	38
38-21 disrupted	Adult	21	1	38
38-21 disrupted	Adult	21	1	38
38-21 disrupted	Adult	21	1	38
38-21 disrupted	Adult	7	0	38
38-21 disrupted	Adult	8	0	38
38-21 disrupted	Adult	9	0	38
38-21 disrupted	Adult	9	0	38
38-21 disrupted	Adult	9	0	38
38-21 disrupted	Adult	17	0	38
38-21 disrupted	Adult	21	1	38
38-21 disrupted	Adult	21	1	38
38-21 disrupted	Adult	21	1	38
38-21 disrupted	Adult	21	1	38
38-21 disrupted	Adult	21	1	38
38-21 disrupted	Adult	21	1	38
38-21 disrupted	Adult	21	1	38
38-21 disrupted	Adult	21	1	38
38-21 disrupted	Adult	21	1	38
38-21 disrupted	Adult	21	1	38
38-21 disrupted	Adult	21	1	38
38-21 disrupted	Adult	21	1	38
38-21 disrupted	Adult	21	1	38
38-21 disrupted	Adult	21	1	38
38-21 disrupted	Adult	21	1	38
38-21 disrupted	Adult	21	1	38
38-21 disrupted	Adult	21	1	38
38-21 disrupted	Adult	21	1	38
38-21 disrupted	Adult	21	1	38
38-21 disrupted	Adult	21	1	38
38-21 disrupted	Adult	21	1	38
38-21 disrupted	Adult	21	1	38
38-21 disrupted	Adult	21	1	38
38-21 disrupted	Adult	21	1	38
38-21 constant	Nymph	1	0	38
38-21 constant	Nymph	2	0	38
38-21 constant	Nymph	3	0	38
38-21 constant	Nymph	4	0	38
38-21 constant	Nymph	4	0	38
38-21 constant	Nymph	4	0	38
38-21 constant	Nymph	4	0	38
38-21 constant	Nymph	4	0	38
38-21 constant	Nymph	4	0	38
38-21 constant	Nymph	4	0	38
38-21 constant	Nymph	4	0	38
38-21 constant	Nymph	4	0	38
38-21 constant	Nymph	4	0	38
38-21 constant	Nymph	4	0	38
38-21 constant	Nymph	4	0	38
38-21 constant	Nymph	5	0	38
38-21 constant	Nymph	5	0	38
38-21 constant	Nymph	5	0	38
38-21 constant	Nymph	5	0	38
38-21 constant	Nymph	5	0	38
38-21 constant	Nymph	5	0	38
38-21 constant	Nymph	5	0	38
38-21 constant	Nymph	5	0	38
38-21 constant	Nymph	5	0	38
38-21 constant	Nymph	5	0	38
38-21 constant	Nymph	5	0	38
38-21 constant	Nymph	6	0	38
38-21 constant	Nymph	6	0	38
38-21 constant	Nymph	6	0	38
38-21 constant	Nymph	6	0	38
38-21 constant	Nymph	6	0	38
38-21 constant	Nymph	6	0	38
38-21 constant	Nymph	6	0	38
38-21 constant	Nymph	6	0	38
38-21 constant	Nymph	7	0	38
38-21 constant	Nymph	7	0	38
38-21 constant	Nymph	7	0	38
38-21 constant	Nymph	7	0	38
38-21 constant	Nymph	7	0	38
38-21 constant	Nymph	7	0	38
38-21 constant	Nymph	7	0	38
38-21 constant	Nymph	7	0	38
38-21 constant	Nymph	7	0	38
38-21 constant	Nymph	7	0	38
38-21 constant	Nymph	7	0	38
38-21 constant	Nymph	7	0	38
38-21 constant	Nymph	7	0	38
38-21 constant	Nymph	9	0	38
38-21 constant	Nymph	9	0	38
38-21 constant	Nymph	9	0	38
38-21 constant	Nymph	9	0	38
38-21 constant	Nymph	10	0	38
38-21 constant	Nymph	10	0	38
38-21 constant	Nymph	10	0	38
38-21 constant	Nymph	10	0	38
38-21 constant	Nymph	11	0	38
38-21 constant	Nymph	11	0	38
38-21 constant	Nymph	12	0	38
38-21 constant	Nymph	12	0	38
38-21 constant	Nymph	12	0	38
38-21 constant	Adult	2	0	38
38-21 constant	Adult	2	0	38
38-21 constant	Adult	3	0	38
38-21 constant	Adult	3	0	38
38-21 constant	Adult	4	0	38
38-21 constant	Adult	4	0	38
38-21 constant	Adult	4	0	38
38-21 constant	Adult	4	0	38
38-21 constant	Adult	5	0	38
38-21 constant	Adult	6	0	38
38-21 constant	Adult	7	0	38
38-21 constant	Adult	7	0	38
38-21 constant	Adult	7	0	38
38-21 constant	Adult	7	0	38
38-21 constant	Adult	8	0	38
38-21 constant	Adult	8	0	38
38-21 constant	Adult	8	0	38
38-21 constant	Adult	8	0	38
38-21 constant	Adult	8	0	38
38-21 constant	Adult	9	0	38
38-21 constant	Adult	9	0	38
38-21 constant	Adult	9	0	38
38-21 constant	Adult	9	0	38
38-21 constant	Adult	10	0	38
38-21 constant	Adult	10	0	38
38-21 constant	Adult	10	0	38
38-21 constant	Adult	10	0	38
38-21 constant	Adult	11	0	38
38-21 constant	Adult	12	0	38
38-21 constant	Adult	13	0	38
38-21 constant	Adult	3	0	38
38-21 constant	Adult	4	0	38
38-21 constant	Adult	4	0	38
38-21 constant	Adult	4	0	38
38-21 constant	Adult	4	0	38
38-21 constant	Adult	4	0	38
38-21 constant	Adult	5	0	38
38-21 constant	Adult	5	0	38
38-21 constant	Adult	6	0	38
38-21 constant	Adult	6	0	38
38-21 constant	Adult	6	0	38
38-21 constant	Adult	6	0	38
38-21 constant	Adult	6	0	38
38-21 constant	Adult	6	0	38
38-21 constant	Adult	7	0	38
38-21 constant	Adult	7	0	38
38-21 constant	Adult	7	0	38
38-21 constant	Adult	7	0	38
38-21 constant	Adult	7	0	38
38-21 constant	Adult	7	0	38
38-21 constant	Adult	8	0	38
38-21 constant	Adult	8	0	38
38-21 constant	Adult	8	0	38
38-21 constant	Adult	8	0	38
38-21 constant	Adult	8	0	38
38-21 constant	Adult	9	0	38
38-21 constant	Adult	9	0	38
38-21 constant	Adult	10	0	38
38-21 constant	Adult	12	0	38
38-21 constant	Adult	13	0	38

## Sheet: After heat stress
	Egg production after heat stress - constant treatments					Egg production after heat stress - distrupted treatments					Egg hatching after heat stress - constant treatments					Egg hatching after heat stress - disrupted treatments					Adult renewal after heat stress - constant treatments					Adult renewal after heat stress - disrupted treatments				Offspring moulting success - constant treatments					Offspring moulting success - disrupted treatments				Population index comparisons of different treatments
	Treatment length	Temperature	Eggs per female			Treatment length	Temperature	Eggs per female			Treatment length	Temperature	Hatching			Treatment length	Temperature	Hatching			2 weeks, 36⁰C	3 weeks, 34⁰C	2 weeks, 34⁰C	3 weeks, 22⁰C		Treatment length	Temperature	5th instars moulted		2 weeks, 36⁰C	3 weeks, 34⁰C	2 weeks, 34⁰C	3 weeks, 22⁰C		Treatment length	Temperature	Moults per box		3 weeks, 22⁰C	2 weeks, 34⁰C constant	3 weeks, 34⁰C constant	2 weeks, 36⁰C constant	3 weeks, 36⁰C constan	2 weeks, 38⁰C constant	3 weeks, 38⁰C constant	2 weeks, 34⁰C disrupted	3 weeks, 34⁰C disrupted	2 weeks, 36⁰C disrupted	3 weeks, 36⁰C constan
	2W	22	8.25			2W	22	8.25			2W	22	75			2W	22	75			100	0	83.3333	50		2W	34	50		0.217391	0	0.456522	0.214286		2W	22	0.214286		22.5	91.6667	3.33333	40.5	1	1	1	25.875	38.3333	19.8	12
	2W	22	11.2			2W	22	11.2			2W	22	90			2W	22	90			0	16.6667	66.6667	50		2W	34	16.6667		0	0.222222	0	0		2W	22	0		56.4	16.6667	14	2	1.16667	1	1	15.75	9	12	7.2
	2W	22	4			2W	22	4			2W	22	61.2903			2W	22	61.2903			0	16.6667	33.3333	33.3333		2W	34	16.6667		0	0.5	0.285714	0.789474		2W	22	0.789474		12.2667	32	8.16667	10.6667	4	1	1	10.5	32	8	17.25
	2W	22	5.16667			2W	22	5.16667			2W	22	80.4878			2W	22	80.4878			33.3333	16.6667	0	100		2W	34	83.3333		0	0.222222	0	0.25		2W	22	0.25		33.3333	10	14	6	1	1	1	55	34.2857	16.3333	10
	2W	22	6.83333			2W	22	6.83333			2W	22	77.027			2W	22	77.027			33.3333	50	50	100		2W	34	0		0.0540541	0.333333	0.375	0.175439		2W	22	0.175439		42	42	7.875	33.6	1	1	1	18	45.75	58	15
	2W	22	12.3333			2W	22	12.3333			2W	22	81.25			2W	22	81.25			16.6667	33.3333	100	100		2W	34	33.3333		0	0.153846	0.0769231	0.115385		2W	22	0.115385		84	28.2857	30	10	1	1	1	12	29	12.25	17.5
	2W	22	6.4			2W	22	6.4			2W	22	74.0741			2W	22	74.0741				16.6667	0	33.3333		2W	34	66.6667		0	0.230769	0.588235	0.55		2W	22	0.55		24.8	38	18.6667	13.3333	1	1	1	23.3333	23	17.5	29.7
	2W	22	5.4			2W	22	5.4			2W	22	76.087			2W	22	76.087					50	50		2W	34	66.6667				0	0.444444		2W	22	0.444444		22.5	9.6	1	1	1	1	1	1	1	28.2857	1
	2W	22	11.25			2W	22	11.25			2W	22	81.5789			2W	22	81.5789						66.6667		2W	34	33.3333					0.276923		2W	22	0.276923		60	1	1	1	1	1	1	24.1667	25	22.4	1
	2W	22	12.6667			2W	22	12.6667			3W	22	75			3W	22	75						83.3333		3W	34	66.6667							3W	22	0.214286		78.8889	1	1	1	1	1	1	34.6667	5.83333	1	6.41667
	3W	22	8.25			3W	22	8.25			3W	22	90			3W	22	90								3W	34	50							3W	22	0
	3W	22	11.2			3W	22	11.2			3W	22	61.2903			3W	22	61.2903								3W	34	33.3333							3W	22	0.789474
	3W	22	4			3W	22	4			3W	22	80.4878			3W	22	80.4878								3W	34	66.6667							3W	22	0.25
	3W	22	5.16667			3W	22	5.16667			3W	22	77.027			3W	22	77.027								3W	34	50							3W	22	0.175439
	3W	22	6.83333			3W	22	6.83333			3W	22	81.25			3W	22	81.25								3W	34	33.3333							3W	22	0.115385
	3W	22	12.3333			3W	22	12.3333			3W	22	74.0741			3W	22	74.0741								3W	34	0							3W	22	0.55
	3W	22	6.4			3W	22	6.4			3W	22	76.087			3W	22	76.087								3W	34	33.3333							3W	22	0.444444
	3W	22	5.4			3W	22	5.4			3W	22	81.5789			3W	22	81.5789								3W	34	16.6667							3W	22	0.276923
	3W	22	11.25			3W	22	11.25			2W	34	58.2278			2W	34	76								2W	36	50							2W	34	0.210526
	3W	22	12.6667			3W	22	12.6667			2W	34	77.4194			2W	34	60.8696								2W	36	0							2W	34	0.0714286
	2W	34	19.75			2W	34	6.25			2W	34	86.9565			2W	34	60								2W	36	0							2W	34	0.166667
	2W	34	5.16667			2W	34	5.75			2W	34	85.7143			2W	34	81.1321								2W	36	16.6667							2W	34	0.111111
	2W	34	5.75			2W	34	3.33333			2W	34	55.814			2W	34	66.6667								2W	36	33.3333							2W	34	0.2
	2W	34	4.66667			2W	34	10.6			2W	34	89.6552			2W	34	50								2W	36	16.6667							2W	34	0.333333
	2W	34	10.75			2W	34	7.5			2W	34	89.4737			2W	34	73.3333								2W	36	16.6667							2W	34	0.272727
	2W	34	4.14286			2W	34	3			2W	34	42.8571			2W	34	71.875								2W	36	83.3333							2W	34	0.304348
	2W	34	9.5			2W	34	5			3W	34	50			2W	34	85.7143								2W	36	33.3333							2W	34	0.26087
	2W	34	4.2			2W	34	5.33333			3W	34	69.2308			3W	34	78.4314								3W	36	66.6667							3W	34	0.15
	3W	34	1.33333			2W	34	9.33333			3W	34	23.5294			3W	34	25								3W	36	50							3W	34	0.25
	3W	34	4.33333			3W	34	8.5			3W	34	64.2857			3W	34	77.7778								3W	36	50							3W	34	0.25
	3W	34	5.66667			3W	34	4			3W	34	33.3333			3W	34	76.3158								3W	36	33.3333							3W	34	0.37931
	3W	34	4.66667			3W	34	9			3W	34	69.4444			3W	34	82.0896								3W	36	0							3W	34	0.0363636
	3W	34	2.25			3W	34	5.42857			3W	34	52			3W	34	80.6452								3W	36	16.6667							3W	34	0.2
	3W	34	9			3W	34	11.1667			2W	36	46			3W	34	66.6667								3W	36	50							3W	34	0.25
	3W	34	8.33333			3W	34	7.75			2W	36	0			3W	34	70								3W	36	16.6667							3W	34	0.285714
	2W	36	12.5			3W	34	10			2W	36	100			3W	34	66.6667								2W	38	66.6667							3W	34	0
	2W	36	0.666667			3W	34	7.5			2W	36	22.7273			2W	36	44.7368								2W	38	33.3333							2W	36	0.0588235
	2W	36	4.33333			3W	34	1			2W	36	100			2W	36	26.4706								2W	38	33.3333							2W	36	0.222222
	2W	36	5.5			2W	36	7.6			2W	36	63.1579			2W	36	71.4286								2W	38	0							2W	36	0
	2W	36	7.4			2W	36	11.3333			2W	36	65.3846			2W	36	33.3333								2W	38	16.6667							2W	36	0.363636
	2W	36	6.33333			2W	36	2.33333			3W	36	16			2W	36	81.8182								2W	38	16.6667							2W	36	0.277778
	2W	36	8.66667			2W	36	8			3W	36	0			2W	36	44.4444								2W	38	50							2W	36	0.2
	3W	36	1.66667			2W	36	16.5			3W	36	0			2W	36	100								3W	38	50							2W	36	0
	3W	36	0			2W	36	6.75								2W	36	48.9796								3W	38	66.6667							2W	36	0.85
	3W	36	6			2W	36	4								2W	36	58.3333								3W	38	50							2W	36	0.25
						2W	36	7								3W	36	41.1765								3W	38	33.3333							3W	36	0.0588235
						2W	36	4.8								3W	36	23.3333								3W	38	33.3333							3W	36	0.222222
						3W	36	6.8								3W	36	51.3514								3W	38	66.6667							3W	36	0
						3W	36	6								3W	36	23.0769								3W	38	16.6667							3W	36	0.363636
						3W	36	9.25								3W	36	52.1739								2W	22	50							3W	36	0.277778
						3W	36	6.5								3W	36	57.1429								2W	22	50							3W	36	0.2
						3W	36	7.66667								3W	36	73.6842								2W	22	33.3333							3W	36	0
						3W	36	7								3W	36	41.1765								2W	22	100							3W	36	0.85
						3W	36	7.6								2W	38	72.4138								2W	22	100							3W	36	0.25
						3W	36	4.25								2W	38	100								2W	22	100							2W	38	0
						2W	38	14.5								2W	38	66.1017								2W	22	33.3333							2W	38	0.0769231
						2W	38	3.25								2W	38	43.4783								2W	22	50							2W	38	0.0769231
						2W	38	14.75								2W	38	70.3704								2W	22	66.6667							2W	38	0.05
						2W	38	15.3333								2W	38	47.2727								2W	22	83.3333							2W	38	0
						2W	38	9								2W	38	100								3W	22	50							2W	38	0.0740741
						2W	38	13.75								3W	38	35.7143								3W	22	50							2W	38	0.125
						2W	38	2.83333								3W	38	18.5185								3W	22	33.3333							3W	38	0
						3W	38	10.5								3W	38	21.875								3W	22	100							3W	38	0
						3W	38	4.5								3W	38	69.7674								3W	22	100							3W	38	0
						3W	38	10.6667								3W	38	36.8421								3W	22	100							3W	38	0
						3W	38	14.3333								3W	38	43.75								3W	22	33.3333							3W	38	0.142857
						3W	38	4.75								3W	38	50								3W	22	50							3W	38	0
						3W	38	5.33333																		3W	22	66.6667							3W	38	0
						3W	38	3.33333																		3W	22	83.3333
[truncated: 2 more columns]

## Sheet: Long-term effects on nymphs
Offspring moulting success - constant treatments					Offspring moulting success - disrupted treatments
2 weeks, 36⁰C	3 weeks, 34⁰C	3 weeks, 22⁰C			Treatment length	Temperature	Proportion of possible moults per nymph
0.111111	0.111111	0.444444			2	22	0.444444
0.111111	0.5	0.277778			2	22	0.277778
0	0.555556	1			2	22	1
0.0555556	0.5	0.388889			2	22	0.388889
0.111111	0.722222	0.555556			2	22	0.555556
					3	22	0.444444
					3	22	0.277778
					3	22	1
					3	22	0.388889
					3	22	0.555556
					2	34	0.388889
					2	34	0.5
					2	34	0.222222
					2	34	0.833333
					2	34	0.388889
					3	34	0.333333
					3	34	0.222222
					3	34	0.388889
					3	34	0.111111
					3	34	0.5
					2	36	0.111111
					2	36	0.611111
					2	36	0.0555556
					2	36	0.444444
					2	36	0.166667
					3	36	0.166667
					3	36	0.388889
					3	36	0.333333
					3	36	0.555556
					3	36	0.611111
					2	38	0
					2	38	0
					2	38	0
					2	38	0.0555556
					2	38	0.0555556
					3	38	0.0555556
					3	38	0.0555556
					3	38	0
					3	38	0
					3	38	0
